# Supplementary material for: Biological Role of the Intercellular Transfer of Glycosylphosphatidylinositol-Anchored Proteins: Stimulation of Lipid and Glycogen Synthesis
Source: Int J Mol Sci. 2022 Jul 4;23(13):7418. doi: 10.3390/ijms23137418 (PMC9267055; doi:10.3390/ijms23137418)
Supplement: Supplementary file 1 [file ijms-23-07418-s001.zip]

Archive with 1 entries (1 files):
- ijms-1742272-supplementary.pdf
